# Supplementary material for: Crosstalk between endoplasmic reticulum and cytosolic unfolded protein response in tomato
Source: Cell Stress Chaperones. 2022 Nov 30;28(5):511–28. doi: 10.1007/s12192-022-01316-7 (PMC10469158; doi:10.1007/s12192-022-01316-7)
Supplement: Supplementary file 1 — Supplementary file1 (XLSX 27 KB) [file 12192_2022_1316_MOESM1_ESM.xlsx]

## Sheet: Cis element
Cis elements:
pERSE: CCAAT-N10-CACG
ERSE-II: ATTGGNCCACG
pUPRE: ATTGGTCCACGTCATC
UPRE-I: CAGCGTG
UPRE-II: TACGTG
UPRE-III: TCATCG
HSE: two consecutive palindromic motifs (e.g. GAANNTTC) with a distance of 5 or 10 nt between the first nucleotide of each motif

## Sheet: Hsp90-7
Promoter sequence	Motif sequence	Position from TSS	Strand	Similar Score	Hit sequence	Cis element
Hsp90-7	TNCNNGAN	-842	+	0.00390625	TGCGTGAT	HSE_1
Hsp90-7	GANNNNTC	-837	+	0.00390625	GATTCCTC	HSE_1
Hsp90-7	TCATCG	-462	-	0.000244141	TCATCG	UPRE III
Hsp90-7	AT2G40950;AT3G56660	-113	+	0.973	cCACGTctgc	UPRE-IIIc
Hsp90-7	AT2G40950;AT3G56660	-75	+	0.976	cCACGTaatc	UPRE-IIIc

## Sheet: BIP1
Promoter sequence	Motif sequence	Position	Strand	Similar Score	Hit sequence	Cis element	A. thaliana TF binding this motif
BIP1	TNCNNGNA	-420	+	0.00390625	TACACGCA	HSE_3
BIP1	GNANNTNC	-415	+	0.00390625	GCAGATCC	HSE_3
BIP1	GANNNTNC	-240	+	0.00390625	GAGCCTAC	HSE_2
BIP1	TNCNNGAN	-235	+	0.00390625	TACTTGAA	HSE_2
BIP1	GANNNTNC	-230	+	0.00390625	GAAATTCC	HSE_2
BIP1	NTCNNGAN	-178	+	0.00390625	GTCGTGAT	HSE_1
BIP1	GANNNTNC	-173	+	0.00390625	GATCATCC	HSE_1
BIP1	TNCNNGNA	-168	+	0.00390625	TCCCAGCA	HSE_1
BIP1	ATTGGNCCACG	-116	+	9.53674e-07	ATTGGCCCACG	P-UPRE
BIP1	TFmatrixID_0028	-111	+	0.985	cccACGTCat	UPRE-IIIc	AT1G42990
BIP1	TFmatrixID_0189	-110	+	1	cCACGTcatt	UPRE-IIIc	AT2G40950;AT3G56660
BIP1	TFmatrixID_0189	-97	-	0.996	catgACGTGt	UPRE-IIIc	AT2G40950;AT3G56660
BIP1	TFmatrixID_0028	-96	-	0.97	atGACGTgtc	UPRE-IIIc	AT1G42990

## Sheet: BIP2
Promoter sequence	Motif sequence	Position	Strand	Similar Score	Hit sequence	Cis element	A. thaliana TF binding this motif
BIP2	TNCNNGAN	-941	+	0.00390625	TACTGGAA	HSE_1
BIP2	GANNNNTC	-936	+	0.00390625	GAAACATC	HSE_1
BIP2	TFmatrixID_0028	-517	+	0.855	catACGTCat	bZIP	AT1G42990
BIP2	ATTGGNCCACG	-150	+	9.53674e-07	ATTGGTCCACG	ERSE-II
BIP2	TFmatrixID_0028	-145	+	0.988	tccACGTCat	bZIP	AT1G42990
BIP2	TFmatrixID_0189	-144	+	1	cCACGTcatt	bZIP	AT2G40950;AT3G56660

## Sheet: BIP3
Promoter sequence	Motif sequence	Position	Strand	Similar Score	Hit sequence	Cis element	A. thaliana TF binding this motif
BIP3	GANNNNTC	-449	+	0.00390625	GAAAAGTC	HSE_2
BIP3	NTCNNGNA	-444	+	0.00390625	GTCATGCA	HSE_2
BIP3	TFmatrixID_0189	-187	+	0.963	gCACGTgagc	bZIP	AT2G40950;AT3G56660
BIP3	NTCNNGAN	-102	+	0.00390625	ATCAAGAA	HSE_1
BIP3	GANNNNTC	-97	+	0.00390625	GAACATTC	HSE_1
BIP3	NTCNNGNA	-92	+	0.00390625	TTCAGGGA	HSE_1
BIP3	GNANNNTC	-87	+	0.00390625	GGAGTTTC	HSE_1
BIP3	TFmatrixID_0189	-62	+	0.952	cCACGTgttt	bZIP	AT2G40950;AT3G56660

## Sheet: BIP4
Promoter sequence	Motif sequence	Position	Strand	Similar Score	Hit sequence	Cis element	A. thaliana TF binding this motif
BiP4	TFmatrixID_0027	-921	+	0.867	cTGACGttaa	bZIP	AT1G42990
BiP4	GANNNNTC	-448	+	0.00390625	GAACGTTC	HSE_3
BiP4	NTCNNGNA	-443	+	0.00390625	TTCTAGCA	HSE_3
BiP4	GNANNNTC	-438	+	0.00390625	GCAACCTC	HSE_3
BiP4	NTCNNGNA	-433	+	0.00390625	CTCCTGAA	HSE_3
BiP4	TNCNNGNA	-425	+	0.00390625	TACGTGGA	HSE_2
BiP4	GNANNNTC	-420	+	0.00390625	GGAAGTTC	HSE_2
BiP4	NTCNNGAN	-272	+	0.00390625	ATCCTGAT	HSE_1
BiP4	GANNNNTC	-267	+	0.00390625	GATTGGTC	HSE_1
BiP4	ATTGGNCCACG	-266	+	9.53674e-07	ATTGGTCCACG	ERSE-II
BiP4	TFmatrixID_0028	-261	+	0.989	tccACGTCac	bZIP	AT1G42990
BiP4	TFmatrixID_0189	-260	+	0.999	cCACGTcact	bZIP	AT2G40950;AT3G56660
BiP4	TFmatrixID_0189	-208	-	1	aatgACGTGg	bZIP	AT2G40950;AT3G56660
BiP4	TFmatrixID_0028	-207	-	0.999	atGACGTggc	bZIP	AT1G42990
BiP4	ATTGGNCCACG	-157	+	9.53674e-07	ATTGGTCCACG	ERSE-II
BiP4	ATTGGTCCACGTCATC	-157	+	2.32831e-10	ATTGGTCCACGTCATC	pUPRE
BiP4	TFmatrixID_0028	-152	+	0.988	tccACGTCat	bZIP	AT1G42990
BiP4	TFmatrixID_0189	-151	+	1	cCACGTcatc	bZIP	AT2G40950;AT3G56660
BiP4	TCATCG	-146	+	0.000244141	TCATCG

## Sheet: CNX1
Promoter sequence	Motif sequence	Position	Strand	Similar Score	Hit sequence	Cis element	A. thaliana TF binding this motif
CNX	NTCNNGAN	-954	+	0.00390625	TTCTAGAA	HSE
CNX	GANNNNTC	-949	+	0.00390625	GAAAGGTC	HSE
CNX	TFmatrixID_0865	-167	+	0.934	gctaccaACGTGgca	bZIP	AT3G10800

## Sheet: CNX2
Promoter sequence	Motif sequence	Position	Strand	Similar Score	Hit sequence	Cis element	A. thaliana TF binding this motif
CNX2	TFmatrixID_0865	-117	+	0.931	gatgcgaACGTGgca	bZIP	AT3G10800
CNX2	TFmatrixID_0865	-89	+	0.919	tcaattcACGTGtcg	tcaattcACGTGtcg	AT3G10800
CNX2	TFmatrixID_0189	-86	-	0.969	attcACGTGt	bZIP	AT2G40950;AT3G56660
CNX2	NTCNNGAN	-78	+	0.00390625	GTCGTGAA	HSE_1
CNX2	GANNNTNC	-73	+	0.00390625	GAAGTTCC	HSE_1

## Sheet: 21.5A
Promoter sequence	Motif sequence	Position	Strand	Similar Score	Hit sequence	Cis element	A. thaliana TF binding this motif
Hsp21.4	TFmatrixID_0865	-826	+	0.96	aattgacACGTGgca	bZIP	AT3G10800
Hsp21.4	TFmatrixID_0865	-823	-	0.91	tgaCACGTggcaata	bZIP	AT3G10800
Hsp21.4	TNCNNGNA	-209	+	0.00390625	TCCGTGGA	HSE_1*
Hsp21.4	GANNNNTC	-203	+	0.00390625	GAACATTC	HSE_1*
* As two consecutive HSEs with the appropriate distance were not identified, an HSE1* putative element is shown: TCCGTGGAACATTC (in red color the putative required G/C)

## Sheet: 21.5
Promoter sequence	Motif sequence	Position	Strand	Similar Score	Hit sequence	Cis element
Hsp21.5	GANNNNTC	-213	+	0.00390625	GAAACCTC	HSE_3
Hsp21.5	NTCNNGAN	-208	+	0.00390625	CTCTGGAA	HSE_3
Hsp21.5	TNCNNGAN	-170	+	0.00390625	TGCTGGAA	HSE_2
Hsp21.5	GANNNNTC	-165	+	0.00390625	GAAGTTTC	HSE_2
Hsp21.5	GANNNNTC	-133	+	0.00390625	GAACTTTC	HSE_1
Hsp21.5	NTCNNGAN	-128	+	0.00390625	TTCAAGAT	HSE_1

[truncated: 2 more sheets: 21.6, CRT]
